# Supplementary material for: Bitter Taste Receptors 38 and 46 Regulate Intestinal Peristalsis
Source: Int J Mol Sci. 2025 Feb 27;26(5):2092. doi: 10.3390/ijms26052092 (PMC11900946; doi:10.3390/ijms26052092)
Supplement: Supplementary file 1 [file ijms-26-02092-s001.zip]

Archive with 1 entries (1 files):
- ijms-3477898-supplementary.pdf
